# Supplementary material for: Pressure Injury Risk Assessment in Nursing Practice: A Head-to-Head Comparison of the Braden Scale and Machine Learning Models
Source: J Clin Med. 2026 Jun 17;15(12):4683. doi: 10.3390/jcm15124683 (PMC13301824; doi:10.3390/jcm15124683)
Supplement: Supplementary file 1 [file jcm-15-04683-s001.zip]

Archive with 1 entries (1 files):
- jcm-4277305-supplementary.pdf
